# Supplementary material for: Ethanolic Extract from Fruits of Pintoa chilensis, a Chilean Extremophile Plant. Assessment of Antioxidant Activity and In Vitro Cytotoxicity
Source: Plants (Basel). 2024 May 18;13(10):1409. doi: 10.3390/plants13101409 (PMC11125100; doi:10.3390/plants13101409)
Supplement: Supplementary file 1 [file plants-13-01409-s001.zip]

Archive with 1 entries (1 files):
- plants-2975752-supplementary.pdf
